# Supplementary material for: Simulating flow induced migration in vascular remodelling
Source: PLoS Comput Biol. 2020 Aug 21;16(8):e1007874. doi: 10.1371/journal.pcbi.1007874 (PMC7478591; doi:10.1371/journal.pcbi.1007874)
Supplement: S1 File — (XLSX) [file pcbi.1007874.s004.xlsx]

## Sheet: Time-lapse 1
Image number	Vmax (µm/h)	Ƭmax (Pa)	DSC	dH
1	6	0.02	0.92122	21.8403
2	6	0.033333	0.923001	22.1359
3	6	0.05	0.921281	23.0217
4	6	0.1	0.917864	24.0832
5	6	0.2	0.917165	24.0832
6	6	0.3	0.917643	24.0208
7	6	0.5	0.916606	24.0208
8	8	0.02	0.921776	21.1896
9	8	0.033333	0.92469	21.1896
10	8	0.05	0.921601	22.1359
11	8	0.1	0.918064	24.4131
12	8	0.2	0.917742	24.0832
13	8	0.3	0.919111	24.0832
14	8	0.5	0.917497	24.0208
15	10	0.02	0.923694	20.2237
16	10	0.033333	0.924831	20.6155
17	10	0.05	0.92476	22.8473
18	10	0.1	0.919307	24.4131
19	10	0.2	0.914794	23.0217
20	10	0.3	0.919957	23.6008
21	10	0.5	0.919415	23.0217
22	12	0.02	0.927222	20.025
23	12	0.033333	0.919103	20.3961
24	12	0.05	0.923374	22.4722
25	12	0.1	0.920436	24.0208
26	12	0.2	0.913598	23.6008
27	12	0.3	0.920451	23.6008
28	12	0.5	0.920139	23
29	14	0.02	0.921604	19.0263
30	14	0.033333	0.918241	24.0208
31	14	0.05	0.920817	20.8806
32	14	0.1	0.916682	23.0217
33	14	0.2	0.914403	23.0217
34	14	0.3	0.921889	22.8473
35	14	0.5	0.920268	23

## Sheet: Time-lapse 2
Image number	Vmax (µm/h)	Ƭmax (Pa)	DSC	dH
1	6	0.02	0.902625	23.0217
2	6	0.033333	0.903844	23.0217
3	6	0.05	0.900693	26.4008
4	6	0.1	0.903954	25.7099
5	6	0.2	0.906038	26.2488
6	6	0.3	0.906619	25.9615
7	6	0.5	0.906577	25.2982
8	8	0.02	0.899399	22
9	8	0.033333	0.899813	22
10	8	0.05	0.901828	24.5153
11	8	0.1	0.900809	26.4008
12	8	0.2	0.903611	27.0185
13	8	0.3	0.905801	26.4008
14	8	0.5	0.905672	26.6833
15	10	0.02	0.895524	23
16	10	0.033333	0.897899	22.2036
17	10	0.05	0.898446	25.6125
18	10	0.1	0.898454	24.0832
19	10	0.2	0.901158	26.4008
20	10	0.3	0.903449	27.0185
21	10	0.5	0.903656	26.2488
22	12	0.02	0.891164	24
23	12	0.033333	0.896641	22.2036
24	12	0.05	0.897881	23.3238
25	12	0.1	0.9007	23.0217
26	12	0.2	0.900398	25.6125
27	12	0.3	0.903051	25.9615
28	12	0.5	0.902595	26.4008
29	14	0.02	0.89219	22
30	14	0.033333	0.893984	25
31	14	0.05	0.895416	23.0217
32	14	0.1	0.898539	24.3311
33	14	0.2	0.900341	24.5153
34	14	0.3	0.90171	27.0185
35	14	0.5	0.900647	24.5153

## Sheet: Time-lapse 3
Image number	Vmax (µm/h)	Ƭmax (Pa)	DSC	dH
1	6	0.02	0.875888	48.0833
2	6	0.033333	0.87492	47.3814
3	6	0.05	0.87459	46.0109
4	6	0.1	0.876604	45.3542
5	6	0.2	0.875741	46.0977
6	6	0.3	0.875713	45.2217
7	6	0.5	0.874408	46.0977
8	8	0.02	0.874921	49.0408
9	8	0.033333	0.874035	46.669
10	8	0.05	0.874649	45.9674
11	8	0.1	0.876839	45.6508
12	8	0.2	0.876521	45.4533
13	8	0.3	0.875941	45.4533
14	8	0.5	0.875826	45.5412
15	10	0.02	0.873468	49.5782
16	10	0.033333	0.870696	48.1041
17	10	0.05	0.874682	47.7598
18	10	0.1	0.877665	46.669
19	10	0.2	0.875718	45.3982
20	10	0.3	0.876397	45.3542
21	10	0.5	0.876898	45.9674
22	12	0.02	0.874618	52.2398
23	12	0.033333	0.87372	46.4004
24	12	0.05	0.872509	48.1664
25	12	0.1	0.873132	48.4665
26	12	0.2	0.875471	45.9674
27	12	0.3	0.875769	45.9674
28	12	0.5	0.87693	46.2385
29	14	0.02	0.873896	49.2443
30	14	0.033333	0.873477	45.1221
31	14	0.05	0.870129	48.7955
32	14	0.1	0.87299	47.5079
33	14	0.2	0.8767	46.4866
34	14	0.3	0.877153	47.2017
35	14	0.5	0.877863	46.0109
