# Supplementary material for: Simulating flow induced migration in vascular remodelling
Source: PLoS Comput Biol. 2020 Aug 21;16(8):e1007874. doi: 10.1371/journal.pcbi.1007874 (PMC7478591; doi:10.1371/journal.pcbi.1007874)
Supplement: S2 File — (XLSX) [file pcbi.1007874.s005.xlsx]

## Sheet: Time-lapse 1
Image number	α	ζ	DSC	dH
1	0	0	0.92085	23.0217
2	0	10	0.919249	23.6008
3	0	20	0.922634	23.0217
4	0	40	0.919551	23.6008
5	0	60	0.91946	23.6008
6	0	80	0.920044	23.6008
7	0	100	0.918713	22.4722
8	10	0	0.922159	23.6008
9	10	10	0.921952	22.8473
9	10	20	0.921283	23.6008
10	10	40	0.921555	22.8473
11	10	60	0.921963	23.0217
12	10	80	0.923161	22.8473
13	10	100	0.920852	23
14	20	0	0.924901	23.0217
15	20	10	0.925893	23
16	20	20	0.924251	22.1359
17	20	40	0.924049	22.8473
18	20	60	0.92508	22.1359
19	20	80	0.925683	21.8403
20	20	100	0.924709	21.8403
21	40	0	0.929485	21.5407
22	40	10	0.928789	21.5407
23	40	20	0.927547	21.5407
24	40	40	0.927328	21.8403
25	40	60	0.928678	21.8403
26	40	80	0.921901	21.5407
27	40	100	0.923671	21.5407
28	60	0	0.929872	20.8806
29	60	10	0.930276	20.3961
30	60	20	0.929497	20.8806
31	60	40	0.930554	20.8806
32	60	60	0.928451	20.8806
33	60	80	0.927891	20.8806
34	60	100	0.929411	20.6155
35	80	0	0.926104	21.1896
36	80	10	0.924573	20.6155
37	80	20	0.924398	21.8403
38	80	40	0.923431	21.8403
39	80	60	0.92595	21.8403
40	80	80	0.924508	20.3961
41	80	100	0.924593	21.1896
42	100	0	0.924177	20.6155
43	100	10	0.923187	21.1896
44	100	20	0.92302	22.1359
45	100	40	0.918946	22.8473
46	100	60	0.920116	23.0217
47	100	80	0.918821	23.0217
48	100	100	0.922801	21.8403

## Sheet: Time-lapse 2
Image number	α	ζ	DSC	dH
1	100	0	0.891836	20.3961
2	80	10	0.890017	20.2485

## Sheet: Time-lapse 3
Image number	α	ζ	DSC	dH
1	100	0	0.875255	45.9674
2	80	10	0.873456	47.634
