# Supplementary material for: Simulating flow induced migration in vascular remodelling
Source: PLoS Comput Biol. 2020 Aug 21;16(8):e1007874. doi: 10.1371/journal.pcbi.1007874 (PMC7478591; doi:10.1371/journal.pcbi.1007874)
Supplement: S3 File — (XLSX) [file pcbi.1007874.s006.xlsx]

## Sheet: Time-lapse 1
Image number	β	κ	ω	DSC	dH
1	0	0	0	0.908412	21.5407
2	0	0	10	0.891759	26.1725
3	0	0	20	0.888915	27.5862
4	0	0	40	0.879451	27.5862
5	0	0	60	0.867071	27.5862
6	0	0	80	0.850665	27.6586
7	0	0	100	0.857709	28.3196
8	0	10	0	0.916209	22.4722
9	0	10	10	0.914454	21.8403
10	0	10	20	0.905883	24.0208
11	0	10	40	0.8945	23.6008
12	0	10	60	0.888772	24.4131
13	0	10	80	0.881367	24.4131
14	0	10	100	0.87285	23.0217
15	0	20	0	0.91782	21.1896
16	0	20	10	0.910783	23.0217
17	0	20	20	0.905961	22.4722
18	0	20	40	0.889382	24.0208
19	0	20	60	0.886089	25
20	0	20	80	0.87524	25
21	0	20	100	0.867035	24.0832
22	0	40	0	0.914768	22.1359
23	0	40	10	0.907328	24.0208
24	0	40	20	0.902658	24.4131
25	0	40	40	0.896203	24.4131
26	0	40	60	0.879441	25
27	0	40	80	0.873458	25
28	0	40	100	0.866471	24.4131
29	0	60	0	0.912644	20.6155
30	0	60	10	0.906468	25
31	0	60	20	0.903928	25
32	0	60	40	0.889034	23.6008
33	0	60	60	0.878451	25
34	0	60	80	0.874913	24.0832
35	0	60	100	0.874654	24.4131
36	0	80	0	0.916223	21.095
37	0	80	10	0.909454	23.6008
38	0	80	20	0.902196	24.4131
39	0	80	40	0.888639	24.0208
40	0	80	60	0.878783	25
41	0	80	80	0.876087	24.4131
42	0	80	100	0.870358	24.4131
43	0	100	0	0.912336	22.4722
44	0	100	10	0.908655	23.6008
45	0	100	20	0.903816	24.0832
46	0	100	40	0.895397	25.4951
47	0	100	60	0.870202	24.0832
48	0	100	80	0.87426	24.0208
49	0	100	100	0.870307	25
50	10	0	0	0.918752	20.025
51	10	0	10	0.914611	20.8806
52	10	0	20	0.898814	26.8701
53	10	0	40	0.897321	27.2947
54	10	0	60	0.893765	27.4591
55	10	0	80	0.892384	27.4591
56	10	0	100	0.888817	27.2947
57	10	10	0	0.921941	20.3961
58	10	10	10	0.913319	21.2132
59	10	10	20	0.909314	25.4951
60	10	10	40	0.908554	25
61	10	10	60	0.910107	25.7099
62	10	10	80	0.911559	24.0832
63	10	10	100	0.908901	24.4131
64	10	20	0	0.916515	20.6155
65	10	20	10	0.914282	24.0208
66	10	20	20	0.914357	25.7099
67	10	20	40	0.91456	24.0832
68	10	20	60	0.909389	24.4131
69	10	20	80	0.909238	24.0208
70	10	20	100	0.913084	24.1868
71	10	40	0	0.915574	22.4722
72	10	40	10	0.914104	24.0208
73	10	40	20	0.909814	25
74	10	40	40	0.912822	24.0832
75	10	40	60	0.911558	24.0208
76	10	40	80	0.913679	24.0208
77	10	40	100	0.9105	23.6008
78	10	60	0	0.916674	22.4722
79	10	60	10	0.914831	23.6008
80	10	60	20	0.908501	24.4131
81	10	60	40	0.91274	25
82	10	60	60	0.911419	25.4951
83	10	60	80	0.913305	23.6008
84	10	60	100	0.912722	25
85	10	80	0	0.915383	23.6008
86	10	80	10	0.912164	24.4131
87	10	80	20	0.909035	24.4131
88	10	80	40	0.91209	24.0832
89	10	80	60	0.91088	24.0832
90	10	80	80	0.910506	24.0832
91	10	80	100	0.912344	24.4131
92	10	100	0	0.914004	23.6008
93	10	100	10	0.912152	24.0208
94	10	100	20	0.909232	24.4131
95	10	100	40	0.914382	24.0832
96	10	100	60	0.911518	23.6008
97	10	100	80	0.910293	24.0832
98	10	100	100	0.911755	24.0832
99	20	0	0	0.917955	20.025
100	20	0	10	0.919389	20.3961
101	20	0	20	0.906706	23.5372
102	20	0	40	0.904635	26.8701
103	20	0	60	0.895912	26.8701
104	20	0	80	0.895044	27.4591
105	20	0	100	0.894323	27.2947
106	20	10	0	0.920925	20.025
107	20	10	10	0.923364	20.6155
108	20	10	20	0.922595	25
109	20	10	40	0.913015	24.0832
110	20	10	60	0.912063	24.0832
111	20	10	80	0.908873	25
112	20	10	100	0.907547	24.0208
113	20	20	0	0.915373	20.3961
114	20	20	10	0.923106	20.8806
115	20	20	20	0.919051	24.4131
116	20	20	40	0.915027	24.4131
117	20	20	60	0.911781	25.4951
118	20	20	80	0.908109	24.0832
119	20	20	100	0.905989	24.0832
120	20	40	0	0.915015	21.8403
121	20	40	10	0.919058	21.8403
122	20	40	20	0.911185	21.8403
123	20	40	40	0.911095	25
124	20	40	60	0.91368	24.4131
125	20	40	80	0.909749	24.4131
126	20	40	100	0.910906	24.0832
127	20	60	0	0.915013	23.0217
128	20	60	10	0.91839	23.6008
129	20	60	20	0.911341	24.4131
130	20	60	40	0.907762	24.0832
131	20	60	60	0.912758	24.0832
132	20	60	80	0.914409	24.0208
133	20	60	100	0.914252	24.0832
134	20	80	0	0.911451	22.4722
135	20	80	10	0.916922	24.0208
136	20	80	20	0.910898	24.4131
137	20	80	40	0.914374	23.6008
138	20	80	60	0.912746	24.4131
139	20	80	80	0.911517	24.0832
140	20	80	100	0.916205	24.0832
141	20	100	0	0.91263	23.0217
142	20	100	10	0.913935	25
143	20	100	20	0.911609	24.4131
144	20	100	40	0.913689	24.0832
145	20	100	60	0.911334	24.0208
146	20	100	80	0.910757	24.4131
147	20	100	100	0.911654	24.0208
148	40	0	0	0.921107	21.1896
149	40	0	10	0.919588	20.6155
150	40	0	20	0.920927	21.1896
151	40	0	40	0.921642	20.5183
152	40	0	60	0.91308	22.4722
153	40	0	80	0.91237	20.5183
154	40	0	100	0.905659	27.5862
155	40	10	0	0.92123	20.8806
156	40	10	10	0.919785	20.6155
157	40	10	20	0.920656	21.1896
158	40	10	40	0.922917	21.8403
159	40	10	60	0.917266	23.0217
160	40	10	80	0.914971	24.4131
161	40	10	100	0.915809	24.0208
162	40	20	0	0.92177	20.3961
163	40	20	10	0.919283	20.8806
164	40	20	20	0.922985	20.6155
165	40	20	40	0.917941	22.1359
166	40	20	60	0.913423	24.4131
167	40	20	80	0.915391	25
168	40	20	100	0.917608	25.4951
169	40	40	0	0.915495	20.8806
170	40	40	10	0.91931	21.1896
171	40	40	20	0.924658	22.8473
172	40	40	40	0.91939	24.0208
173	40	40	60	0.917375	22.6716
174	40	40	80	0.914846	25.4951
175	40	40	100	0.913579	24.4131
176	40	60	0	0.916315	21.5407
177	40	60	10	0.916277	22.4722
178	40	60	20	0.914668	23.6008
179	40	60	40	0.91896	23.6008
180	40	60	60	0.914331	24.4131
181	40	60	80	0.914243	24.0208
182	40	60	100	0.914091	25
183	40	80	0	0.916945	22.1359
184	40	80	10	0.914312	23
185	40	80	20	0.915079	23.0217
186	40	80	40	0.917639	24.0208
187	40	80	60	0.915504	25
188	40	80	80	0.910304	23.6008
189	40	80	100	0.914199	24.4131
190	40	100	0	0.91421	22.4722
191	40	100	10	0.919624	22.8473
192	40	100	20	0.912479	24.4131
193	40	100	40	0.91275	24.0832
194	40	100	60	0.917241	25
195	40	100	80	0.910375	25.4951
196	40	100	100	0.914706	25.4951
197	60	0	0	0.923992	21.5407
198	60	0	10	0.922005	20.8806
199	60	0	20	0.925969	20.3961
200	60	0	40	0.92526	20.2237
201	60	0	60	0.918723	25
202	60	0	80	0.914572	25.2389
203	60	0	100	0.916946	24.0832
204	60	10	0	0.91638	21.8403
205	60	10	10	0.91878	21.5407
206	60	10	20	0.928215	20.3961
207	60	10	40	0.922884	21.6333
208	60	10	60	0.922689	23.0217
209	60	10	80	0.919964	23.0217
210	60	10	100	0.918139	24.4131
211	60	20	0	0.918163	21.1896
212	60	20	10	0.925746	21.8403
213	60	20	20	0.928986	20.8806
214	60	20	40	0.921963	20.6155
215	60	20	60	0.923038	20.8806
216	60	20	80	0.916815	20.8806
217	60	20	100	0.917419	24.0832
218	60	40	0	0.920076	21.8403
219	60	40	10	0.921474	20.8806
220	60	40	20	0.926662	21.1896
221	60	40	40	0.922789	20
222	60	40	60	0.923481	23.0217
223	60	40	80	0.913857	25
224	60	40	100	0.917835	25
225	60	60	0	0.922098	22.1359
226	60	60	10	0.919612	21.1896
227	60	60	20	0.921204	20.6155
228	60	60	40	0.921558	21.1896
229	60	60	60	0.915215	24.0832
230	60	60	80	0.919523	24.4131
231	60	60	100	0.914622	20.8806
232	60	80	0	0.919306	22.4722
233	60	80	10	0.921377	21.1896
234	60	80	20	0.917729	21.5407
235	60	80	40	0.92418	21.5407
236	60	80	60	0.918509	22.4722
237	60	80	80	0.92063	24.4131
238	60	80	100	0.910766	23.6008
239	60	100	0	0.921028	23.6008
240	60	100	10	0.920939	23
241	60	100	20	0.921414	21.8403
242	60	100	40	0.922223	21.8403
243	60	100	60	0.92089	24.4131
244	60	100	80	0.917088	25
245	60	100	100	0.907899	24.0832
246	80	0	0	0.9241	21.8403
247	80	0	10	0.921961	21.5407
248	80	0	20	0.926445	21.5407
249	80	0	40	0.927942	21.5407
250	80	0	60	0.923829	20.6155
251	80	0	80	0.912516	25.632
252	80	0	100	0.920623	21.1896
253	80	10	0	0.926058	21.8403
254	80	10	10	0.921864	21.1896
255	80	10	20	0.920837	20.8806
256	80	10	40	0.928377	21.1896
257	80	10	60	0.925316	20.2237
258	80	10	80	0.925751	20.3961
259	80	10	100	0.926638	20.6155
260	80	20	0	0.919176	21.5407
261	80	20	10	0.919736	21.8403
262	80	20	20	0.925676	20.8806
263	80	20	40	0.927451	21.5407
264	80	20	60	0.92619	20.6155
265	80	20	80	0.922126	21.5407
266	80	20	100	0.920519	20.8806
267	80	40	0	0.925468	21.1896
268	80	40	10	0.920185	21.8403
269	80	40	20	0.919795	21.1896
270	80	40	40	0.925681	21.1896
271	80	40	60	0.928409	21.1896
272	80	40	80	0.917566	21.5407
273	80	40	100	0.922949	20.8806
274	80	60	0	0.918598	20.8806
275	80	60	10	0.921356	22.1359
276	80	60	20	0.923606	21.1896
277	80	60	40	0.925473	21.5407
278	80	60	60	0.924937	20.6155
279	80	60	80	0.917092	21.2132
280	80	60	100	0.914248	22.8473
281	80	80	0	0.922411	21.8403
282	80	80	10	0.918644	21.8403
283	80	80	20	0.922597	21.8403
284	80	80	40	0.927103	21.5407
285	80	80	60	0.930225	21.5407
286	80	80	80	0.922044	20.6155
287	80	80	100	0.921069	21.8403
288	80	100	0	0.921259	22.4722
289	80	100	10	0.919839	22.4722
290	80	100	20	0.922861	21.5407
291	80	100	40	0.926004	21.1896
292	80	100	60	0.92524	20.8806
293	80	100	80	0.917846	20.2237
294	80	100	100	0.921917	24.0208
295	100	0	0	0.923405	21.8403
296	100	0	10	0.918994	20.6155
297	100	0	20	0.927057	21.5407
298	100	0	40	0.92331	21.5407
299	100	0	60	0.926128	22.1359
300	100	0	80	0.92368	20.8806
301	100	0	100	0.923033	21.6333
302	100	10	0	0.91833	21.1896
303	100	10	10	0.920356	21.5407
304	100	10	20	0.926576	20.8806
305	100	10	40	0.922056	21.5407
306	100	10	60	0.929439	20.8806
307	100	10	80	0.926271	20.6155
308	100	10	100	0.920353	21.2132
309	100	20	0	0.92712	21.1896
310	100	20	10	0.920202	21.8403
311	100	20	20	0.924936	21.1896
312	100	20	40	0.922029	21.8403
313	100	20	60	0.927665	20.8806
314	100	20	80	0.925054	20.8806
315	100	20	100	0.919188	20.8806
316	100	40	0	0.918333	21.1896
317	100	40	10	0.924934	22.1359
318	100	40	20	0.920408	21.5407
319	100	40	40	0.926974	21.8403
320	100	40	60	0.929874	20.8806
321	100	40	80	0.919448	20.3961
322	100	40	100	0.920975	21.1896
323	100	60	0	0.925949	22.4722
324	100	60	10	0.924075	22.4722
325	100	60	20	0.925038	21.8403
326	100	60	40	0.925407	21.8403
327	100	60	60	0.92117	21.1896
328	100	60	80	0.92643	20.6155
329	100	60	100	0.920659	20.8806
330	100	80	0	0.923195	23.0217
331	100	80	10	0.922291	22.4722
332	100	80	20	0.923835	21.5407
333	100	80	40	0.920047	22.4722
334	100	80	60	0.929318	21.1896
335	100	80	80	0.923777	20.8806
336	100	80	100	0.916222	21.1896
337	100	100	0	0.921438	23.0217
338	100	100	10	0.920542	22.8473
339	100	100	20	0.919619	22.4722
340	100	100	40	0.924163	22.4722
341	100	100	60	0.927209	20.6155
342	100	100	80	0.922885	20.6155
343	100	100	100	0.922573	21.1896
344	200	200	200	0.921517	22.4722
345	200	200	400	0.921516	21.8403
346	200	200	600	0.913007	23.0217
347	200	200	800	0.913583	25.4951
348	200	200	1000	0.912938	25.7099
349	200	400	200	0.92032	23.6008
350	200	400	400	0.91884	22.8473
351	200	400	600	0.915468	24.1868
352	200	400	800	0.910892	24.0832
353	200	400	1000	0.915717	25
354	200	600	200	0.915268	22.8473
355	200	600	400	0.916825	24.0832
356	200	600	600	0.912367	25.4951
357	200	600	800	0.912102	24.0832
358	200	600	1000	0.914972	24.0832
359	200	800	200	0.917877	22.4722
360	200	800	400	0.916465	24.0832
361	200	800	600	0.91101	24.0832
362	200	800	800	0.914115	24.0832
363	200	800	1000	0.915562	24.4131
364	200	1000	200	0.919426	23.0217
365	200	1000	400	0.913882	24.0208
366	200	1000	600	0.914303	24.4131
367	200	1000	800	0.91622	24.0832
368	200	1000	1000	0.913943	24.4131
369	400	200	200	0.922443	23.0217
370	400	200	400	0.926277	20.6155
371	400	200	600	0.918986	21.1896
372	400	200	800	0.916135	22.4722
373	400	200	1000	0.916492	20.2237
374	400	400	200	0.920068	23.0217
375	400	400	400	0.92182	21.5407
376	400	400	600	0.918617	24.4131
377	400	400	800	0.916215	20.6155
378	400	400	1000	0.914786	21.5407
379	400	600	200	0.918103	23.0217
380	400	600	400	0.920643	20.8806
381	400	600	600	0.915578	24.0832
382	400	600	800	0.919685	24.0208
383	400	600	1000	0.919068	22.4722
384	400	800	200	0.917562	23.6008
385	400	800	400	0.919252	21.8403
386	400	800	600	0.921305	23.6008
387	400	800	800	0.912798	22.8473
388	400	800	1000	0.91735	20.8806
389	400	1000	200	0.914762	23.6008
390	400	1000	400	0.917651	23.0217
391	400	1000	600	0.917545	24.0832
392	400	1000	800	0.915076	20.3961
393	400	1000	1000	0.91753	22.1359
394	600	200	200	0.920294	23
395	600	200	400	0.919687	23.0217
396	600	200	600	0.92675	20.8806
397	600	200	800	0.923582	23.0217
398	600	200	1000	0.922782	20.6155
399	600	400	200	0.918705	23.6008
400	600	400	400	0.920135	23.6008
401	600	400	600	0.92221	22.4722
402	600	400	800	0.922842	21.1896
403	600	400	1000	0.920438	22.4722
404	600	600	200	0.917591	24.0208
405	600	600	400	0.91971	23
406	600	600	600	0.922038	21.1896
407	600	600	800	0.925157	22.4722
408	600	600	1000	0.926154	21.8403
409	600	800	200	0.917192	24.0832
410	600	800	400	0.920973	23.6008
411	600	800	600	0.923947	20.6155
412	600	800	800	0.915409	24.0208
413	600	800	1000	0.921216	21.8403
414	600	1000	200	0.917252	24.1868
415	600	1000	400	0.918264	23.0217
416	600	1000	600	0.9214	23.0217
417	600	1000	800	0.918229	24.4131
418	600	1000	1000	0.917405	22.1359
419	800	200	200	0.921009	23.0217
420	800	200	400	0.920214	24.0208
421	800	200	600	0.919776	23.6008
422	800	200	800	0.928381	21.8403
423	800	200	1000	0.924743	20.6155
424	800	400	200	0.92048	23.0217
425	800	400	400	0.920472	24.0832
426	800	400	600	0.920107	23.6008
427	800	400	800	0.924478	21.8403
428	800	400	1000	0.919649	21.1896
429	800	600	200	0.918732	24.0208
430	800	600	400	0.920356	23
431	800	600	600	0.922236	23.0217
432	800	600	800	0.923109	22.4722
433	800	600	1000	0.922126	21.1896
434	800	800	200	0.917517	23.6008
435	800	800	400	0.917992	24.0208
436	800	800	600	0.922304	22.4722
437	800	800	800	0.92209	22.4722
438	800	800	1000	0.920895	22.1359
439	800	1000	200	0.917219	24.0208
440	800	1000	400	0.918683	24.0208
441	800	1000	600	0.921104	23.0217
442	800	1000	800	0.920677	22.1359
443	800	1000	1000	0.920667	20.6155
444	1000	200	200	0.920138	23.0217
445	1000	200	400	0.922505	23.6008
446	1000	200	600	0.9201	23.0217
447	1000	200	800	0.920883	23.0217
448	1000	200	1000	0.927464	22.1359
449	1000	400	200	0.919891	23.6008
450	1000	400	400	0.919829	23.6008
451	1000	400	600	0.921057	23.6008
452	1000	400	800	0.923056	22.8473
453	1000	400	1000	0.923557	22.1359
454	1000	600	200	0.920089	24.0208
455	1000	600	400	0.919436	24.0208
456	1000	600	600	0.921219	22.8473
457	1000	600	800	0.922025	22.8473
458	1000	600	1000	0.920703	23.6008
459	1000	800	200	0.918307	24.0208
460	1000	800	400	0.918817	24.0208
461	1000	800	600	0.919459	23.6008
462	1000	800	800	0.922416	23
463	1000	800	1000	0.921249	21.8403
464	1000	1000	200	0.919096	24.0208
465	1000	1000	400	0.918699	24.0208
466	1000	1000	600	0.920203	23.0217
467	1000	1000	800	0.923148	23.0217
468	1000	1000	1000	0.921447	22.4722
469	200	0	0	0.917072	21.1896
470	200	0	100	0.925275	22.8473
471	200	100	0	0.91845	22.8473
472	200	100	100	0.923194	23
473	400	0	0	0.923018	22.8473
474	400	0	100	0.9192	23.6008
475	400	100	0	0.924611	22.8473
476	400	100	100	0.920921	23.6008
477	600	0	0	0.923695	22.8473
478	600	0	100	0.920953	23.0217
479	600	100	0	0.923208	22.4722
480	600	100	100	0.92338	23.0217
481	800	0	0	0.924189	22.4722
482	800	0	100	0.922497	23.6008
483	800	100	0	0.924005	22.8473
484	800	100	100	0.923249	23
485	1000	0	0	0.924909	22.8473
486	1000	0	100	0.920245	23.6008
487	1000	100	0	0.925673	22.4722
488	1000	100	100	0.923969	23.6008
489	0	200	0	0.91193	24.4131
490	0	200	100	0.862843	25.4951
491	0	400	0	0.910689	24.4131
492	0	400	100	0.879893	25.9615
493	0	600	0	0.910417	24.0832
494	0	600	100	0.857644	25.4951
495	0	800	0	0.909213	24.1868
496	0	800	100	0.865773	24.4131
497	0	1000	0	0.910687	25.4951
498	0	1000	100	0.872679	24.4131
499	100	200	0	0.919673	23.6008
500	100	200	100	0.920691	21.1896
501	100	400	0	0.918246	24.0832
502	100	400	100	0.917017	24.0208
503	100	600	0	0.918234	24.4131
504	100	600	100	0.914508	25
505	100	800	0	0.91737	24.0832
506	100	800	100	0.912956	24.0208
507	100	1000	0	0.9177	24.4131
508	100	1000	100	0.91332	24.4131
509	0	0	200	0.827119	27.5862
510	0	0	400	0.833665	28.3196
511	0	0	600	0.845112	28.3196
512	0	0	800	0.830716	33.7343
513	0	0	1000	0.82862	28.3196
514	0	100	200	0.846702	25.9615
515	0	100	400	0.853637	25.7099
516	0	100	600	0.864588	25.7099
517	0	100	800	0.856884	25.7099
518	0	100	1000	0.861039	25.7099
519	100	0	200	0.905178	22.4722
520	100	0	400	0.89676	26.8701
521	100	0	600	0.896198	26.1725
522	100	0	800	0.889681	26.1725
523	100	0	1000	0.895655	26.1725
524	100	100	200	0.915604	23.6008
525	100	100	400	0.911999	24.0832
526	100	100	600	0.912926	24.4131
527	100	100	800	0.913175	24.0208
528	100	100	1000	0.91312	24.0208

## Sheet: Time-lapse 2
Image number	β	κ	ω	DSC	dH
1	0	60	0	0.902966	26.6833
2	20	40	10	0.900481	26.6833
3	20	40	20	0.899053	25.807
4	40	10	10	0.893022	21.6333
5	40	10	20	0.891874	22.3607
6	40	20	20	0.893346	21.5407

## Sheet: Time-lapse 3
Image number	β	κ	ω	DSC	dH
1	0	60	0	0.871622	48.1041
2	20	40	10	0.871129	47.1699
3	20	40	20	0.872425	47.2969
4	40	10	10	0.87447	47.4131
5	40	10	20	0.874267	46.669
6	40	20	20	0.873623	45.1221
